# Supplementary material for: Genetic Overlap Between Midfrontal Theta Signals and Attention-Deficit/Hyperactivity Disorder and Autism Spectrum Disorder in a Longitudinal Twin Cohort
Source: Biol Psychiatry. 2023 Nov 15;94(10):823–32. doi: 10.1016/j.biopsych.2023.05.006 (PMC10769884; doi:10.1016/j.biopsych.2023.05.006)
Supplement: Key Resources Table [file mmc2.xlsx]

## Sheet: Key Resources Table
KEY RESOURCES TABLE
Resource Type	Specific Reagent or Resource	Source or Reference	Identifiers	Additional Information
Add additional rows as needed for each resource type	Include species and sex when applicable.	Include name of manufacturer, company, repository, individual, or research lab. Include PMID or DOI for references; use “this paper” if new.	Include catalog numbers, stock numbers, database IDs or accession numbers, and/or RRIDs. RRIDs are highly encouraged; search for RRIDs at https://scicrunch.org/resources.	Include any additional information or notes if necessary.
Software; Algorithm	EEGLAB v2021.1	doi: 10.1016/j.jneumeth.2003.10.009	RRID:SCR_007292
Software; Algorithm	MATLAB v2019a	Mathworks	RRID:SCR_001622
Software; Algorithm	OpenMx v2.20.6	https://doi.org/10.1007/s11336-010-9200-6	N/A
Software; Algorithm	Python Programming Language	http://www.python.org/	RRID:SCR_008394
Software; Algorithm	PsychoPy v1.84.2	https://doi.org/10.3758/s13428-018-01193-y	RRID:SCR_006571
Software; Algorithm	R Project for Statistical Computing 4.1.2	http://www.r-project.org/	RRID:SCR_001905
Software; Algorithm	The Neuroscience Gateway (NSG)	https://www.nsgportal.org/overview.html	N/A
